# Supplementary material for: Production of [11C]Carbon Labelled Flumazenil and L-Deprenyl Using the iMiDEV™ Automated Microfluidic Radiosynthesizer
Source: Molecules. 2022 Dec 13;27(24):8843. doi: 10.3390/molecules27248843 (PMC9788284; doi:10.3390/molecules27248843)
Supplement: Supplementary file 1 [file molecules-27-08843-s001.zip]

Archive with 2 entries (2 files):
- 1212_molecules-1985588-supplementary.pdf
- iMiDEV module synthesis report.pdf
